# Supplementary material for: Effects of fermentable fiber and polyphenol supplementation on mood and cognition in adults during hypobaric hypoxia exposure
Source: Physiol Rep. 2025 Sep 10;13(17):e70541. doi: 10.14814/phy2.70541 (PMC12422811; doi:10.14814/phy2.70541)
Supplement: Supplementary file 2 — Tables S1–S8. [file PHY2-13-e70541-s002.xlsx]

## Sheet: Supplemental Table 1
Supplemental Table 1. Hospital Anxiety and Depression Scale (HADS) measured during exposure to low (LA) and high altitude (HA) conditions with daily consumption of placebo (PL) or intervention (FP) products.1
Duration of chamber residence	Intention-to-treat cohort (n = 26)						Completer cohort (n = 13)
	PL+LA	PL+HA	FP+HA	P-condition	P-time	P-interaction	PL+LA	PL+HA	FP+HA	P-condition	P-time	P-interaction
Depression				0.699	0.768	0.266				0.738	0.41	0.194
4 hours	3.64 ± 3.08	3.64 ± 3.14	3.12 ± 2.76				3.85 ± 3.11	3.33 ± 3.60	2.92 ± 2.87
28 hours	2.75 ± 2.90	4.50 ± 4.35	3.21 ± 2.99				3.00 ± 2.90	5.08 ± 5.39	3.10 ± 3.14
Anxiety				0.973	0.702	0.555				0.932	0.622	0.628
4 hours	3.64 ± 3.95	3.09 ± 3.74	3.59 ± 2.74				3.69 ± 4.11	4.50 ± 4.42	3.69 ± 3.12
28 hours	3.67 ± 4.52	3.45 ± 2.13	3.36 ± 2.93				4.00 ± 4.58	3.85 ± 2.41	2.80 ± 2.30
1Data are mean ± SD. Analyzed by linear mixed model.

## Sheet: Supplemental Table 2
Supplemental Table 2. Ballon Analog Risk Task (BART) measured during exposure to low (LA) and high altitude (HA) conditions with daily consumption of placebo (PL) or intervention (FP) products.1
Duration of chamber residence	Intention-to-treat cohort (n = 25)						Completer cohort (n = 12)
	PL+LA	PL+HA	FP+HA	P-condition	P-time	P-interaction	PL+LA	PL+HA	FP+HA	P-condition	P-time	P-interaction
Adjusted number of pumps (all)			*	0.026	0.196	0.82				0.079	0.242	0.949
4 hours	13.41 ± 7.75	19.24 ± 9.71	21.61 ± 15.28				12.35 ± 7.17	16.25 ± 9.19	20.68 ± 16.10
28 hours	18.68 ± 12.64	21.30 ± 14.10	23.03 ± 12.82				16.29 ± 9.66	20.22 ± 13.05	22.49 ± 13.93
Adjusted number of pumps (1/128 probability)			*	0.031	0.193	0.227				0.177	0.312	0.73
4 hours	11.73 ± 9.82	21.67 ± 15.00	12.28 ± 15.36				9.99 ± 8.12	17.93 ± 16.22	13.17 ± 17.25
28 hours	10.80 ± 13.22	22.62 ± 19.90	20.20 ± 16.14				11.70 ± 13.39	18.61 ± 16.10	16.87 ± 12.56
Adjusted number of pumps (1/32 probability)				0.56	0.425	0.037				0.702	0.371	0.273
4 hours	9.70 ± 14.30	7.69 ± 11.22	18.73 ± 21.28				10.26 ± 14.86	5.61 ± 6.60	15.15 ± 19.64
28 hours ⸸	22.86 ± 23.47	12.10 ± 16.01	10.84 ± 13.90				20.67 ± 23.08	11.84 ± 15.04	11.09 ± 15.93
Adjusted number of pumps (1/8 probability)				0.173	0.865	0.708				0.181	0.662	0.483
4 hours	12.39 ± 16.03	11.89 ± 11.18	15.36 ± 14.38				13.33 ± 16.46	10.87 ± 6.04	15.79 ± 16.26
28 hours	9.92 ± 6.65	12.24 ± 12.13	19.22 ± 21.12				9.50 ± 6.76	12.32 ± 15.34	23.56 ± 23.87
1Data are mean ± SD. Analyzed by linear mixed model. *Significantly different than PL+LA (P < 0.05). ⸸PL+LA significantly different than FP+HA at 28-hr (P < 0.05).

## Sheet: Supplemental Table 3
Supplemental Table 3. Profile of Mood States (POMS) measured during and 36 hrs following exposure to low (LA) and high altitude (HA) conditions with daily consumption of placebo (PL) or intervention (FP) products.1
Duration of chamber residence	Intention-to-treat cohort (n = 26)						Completer cohort (n = 13)
	PL+LA	PL+HA	FP+HA	P-condition	P-time	P-interaction	PL+LA	PL+HA	FP+HA	P-condition	P-time	P-interaction
Total Mood Disturbance (TMD)		*	*	< 0.001	< 0.001	0.736		*	*	< 0.001	0.02	0.781
4 hours	0.77 ± 13.46e	9.65 ± 20.81e	11.88 ± 27.23e				0.67 ± 14.05e	8.31 ± 21.92e	9.31 ± 17.45e
10.5 hours	-0.14 ± 14.49e	9.91 ± 16.82e	11.18 ± 18.99e				0.15 ± 15.03e	7.62 ± 17.99e	9.54 ± 15.18e
28 hours	-1.14 ± 15.31e	13.73 ± 22.87e	12.21 ± 18.39e				-0.85 ± 15.90e	9.31 ± 16.89e	13.40 ± 20.11e
34.5 hours	-1.79 ± 14.61e	10.05 ± 21.88e	7.67 ± 18.69e				-0.15 ± 13.81e	8.15 ± 18.01e	6.22 ± 19.00e
Washout (36 hours post)	-4.36 ± 15.48	-2.29 ± 16.37	-5.07 ± 13.70				-2.62 ± 14.62	-3.78 ± 17.21	-3.22 ± 14.69
Tension		*	*	< 0.001	< 0.001	0.544		*	*	< 0.001	0.125	0.77
4 hours	2.54 ± 1.51e	4.17 ± 2.57e	5.71 ± 5.81e				2.50 ± 1.57	4.15 ± 2.58	4.54 ± 3.41
10.5 hours	2.29 ± 1.59e	4.30 ± 2.70e	4.65 ± 3.81e				2.38 ± 1.61	4.08 ± 2.93	3.92 ± 2.78
28 hours	1.93 ± 1.54e	4.77 ± 4.33e	4.14 ± 3.13e				2.08 ± 1.50	3.77 ± 1.69	4.20 ± 3.39
34.5 hours	2.29 ± 1.59	3.86 ± 4.80	3.15 ± 2.54				2.46 ± 1.51	3.31 ± 1.65	3.22 ± 2.54
Washout (36 hours post)	2.00 ± 1.75	2.59 ± 1.81	1.86 ± 1.56				2.51 ± 1.73	2.89 ± 2.32	1.89 ± 1.76
Fatigue		*	*	< 0.001	< 0.001	0.089		*	*	< 0.001	< 0.001	0.305
4 hours	2.00 ± 2.52e	5.00 ± 4.28e	6.06 ± 6.45e				1.58 ± 2.11e	3.92 ± 3.95e	5.08 ± 4.52e
10.5 hours	1.00 ± 1.84e	4.87 ± 4.81e	5.88 ± 5.85e				0.69 ± 1.49e	3.31 ± 3.82e	5.08 ± 5.44e
28 hours	1.21 ± 1.89e	5.45 ± 5.86e	7.36 ± 5.62e				0.85 ± 1.35e	4.23 ± 4.21e	7.30 ± 6.06e
34.5 hours	0.79 ± 1.31e	4.82 ± 6.26e	6.54 ± 6.53e				0.54 ± 0.97e	4.15 ± 5.38e	5.89 ± 6.09e
Washout (36 hours post)	0.43 ± 0.85	1.18 ± 3.40	0.57 ± 0.94				0.46 ± 0.88	0.89 ± 2.67	0.56 ± 1.01
Depression		*	*	0.002	< 0.001	0.997		*	*	< 0.001	0.023	0.789
4 hours	0.54 ± 0.97e	1.74 ± 2.26e	2.41 ± 4.73e				0.50 ± 1.00e	1.38 ± 1.90e	0.92 ± 1.04e
10.5 hours	0.29 ± 0.83e	1.52 ± 2.84e	1.41 ± 3.34e				0.31 ± 0.86e	1.69 ± 3.15e	0.38 ± 0.65e
28 hours	0.29 ± 0.61e	2.09 ± 4.93e	1.29 ± 2.02e				0.23 ± 0.60e	0.77 ± 1.64e	1.40 ± 2.37e
34.5 hours	0.07 ± 0.27a	1.09 ± 2.22a	0.85 ± 1.46a				0.08 ± 0.28	0.85 ± 1.95	0.89 ± 1.54
Washout (36 hours post)	0.00 ± 0.00	0.35 ± 1.00	0.43 ± 1.16				0.00 ± 0.00	0.11 ± 0.33	0.00 ± 0.00
Anger			*	0.028	0.166	0.968		*		0.046	0.264	0.885
4 hours	0.85 ± 1.46	3.3 ± 6.6	1.71 ± 2.66				0.83 ± 1.53	4.08 ± 7.95	1.77 ± 2.68
10.5 hours	1.00 ± 1.88	1.87 ± 2.51	1.24 ± 2.31				0.92 ± 1.94	1.77 ± 2.56	1.54 ± 2.57
28 hours	0.86 ± 1.41	1.68 ± 2.38	1.71 ± 2.43				0.85 ± 1.46	1.46 ± 2.69	2.20 ± 2.70
34.5 hours	0.43 ± 1.09	1.45 ± 3.08	1.08 ± 1.89				0.46 ± 1.13	1.31 ± 3.68	1.56 ± 2.13
Washout (36 hours post)	0.79 ± 1.37	0.88 ± 1.45	1.21 ± 1.72				0.69 ± 1.38	0.56 ± 1.33	1.22 ± 1.56
Confusion				0.085	< 0.001	0.745			*	0.033	0.016	0.863
4 hours	5.38 ± 2.63e	6.17 ± 2.82e	7.24 ± 4.74e				5.17 ± 2.62e	5.46 ± 2.67e	6.69 ± 3.75e
10.5 hours	5.43 ± 2.85e	6.39 ± 2.79e	6.82 ± 3.83e				5.46 ± 2.96e	6.00 ± 3.03e	6.38 ± 3.23e
28 hours	5.14 ± 3.39e	6.86 ± 3.29e	7.07 ± 4.27e				5.31 ± 5.69e	6.54 ± 3.50e	7.30 ± 4.90e
34.5 hours	5.29 ± 3.54e	6.55 ± 7.00e	6.25 ± 4.31e				5.69 ± 3.33e	6.38 ± 3.07e	6.44 ± 4.72e
Washout (36 hours post)	4.36 ± 3.10	4.65 ± 2.78	3.57 ± 3.32				4.69 ± 2.96	4.22 ± 3.15	4.11 ± 3.59
Friendliness				0.509	0.001	0.439				0.588	0.01	0.545
4 hours	10.62 ± 7.99	10.87 ± 7.26	11.94 ± 7.28				9.50 ± 7.21	10.46 ± 7.70	11.38 ± 6.09
10.5 hours	10.36 ± 8.79a	9.09 ± 6.37a	9.59 ± 8.17a				9.31 ± 8.18a	8.54 ± 6.55a	8.23 ± 7.53a
28 hours	10.00 ± 9.33a	6.95 ± 6.97a	10.86 ± 6.82a				8.92 ± 8.76a	6.92 ± 6.29a	10.20 ± 6.80a
34.5 hours	10.14 ± 8.99a	7.23 ± 7.11a	11.92 ± 7.53a				9.08 ± 8.38a	6.92 ± 7.30a	11.78 ± 7.05a
Washout (36 hours post)	10.43 ± 8.82a	10.24 ± 7.66a	12.29 ± 7.93a				9.38 ± 8.23	10.56 ± 9.08	10.89 ± 7.64
Vigor				0.777	0.068	0.82				0.532	0.202	0.636
4 hours	10.54 ± 8.88	10.74 ± 8.66	11.24 ± 9.42				9.92 ± 8.97	10.69 ± 9.13	9.69 ± 8.09
10.5 hours	10.14 ± 9.28	9.04 ± 7.96	8.82 ± 8.25				9.62 ± 9.44	9.23 ± 8.88	7.77 ± 8.21
28 hours	10.57 ± 10.23	7.14 ± 7.71	9.36 ± 6.36				10.15 ± 10.53	7.46 ± 7.64	9.00 ± 6.94
34.5 hours	10.64 ± 10.79	7.73 ± 8.63	11.62 ± 6.51				9.38 ± 10.10	7.85 ± 8.72	11.78 ± 6.32
Washout (36 hours post)	11.93 ± 11.04	11.94 ± 11.03	12.71 ± 9.60				10.62 ± 10.29	12.44 ± 11.78	11.00 ± 9.85
1Data are mean ± SD. Analyzed by linear mixed model with baseline scores included as a covariate. All POMS subscales, expect friendliness, were square root transformed to meet assumptions prior to analyses. Superscript lowercase indicates significant difference post-hoc pairwise comparisons for main effect of time (P < 0.05). *Significantly different than PL+LA (P < 0.05). a Significantly differe…

## Sheet: Supplemental Table 4
Supplemental Table 4. Matching to sample test administered during and 36 hrs following exposure to low (LA) and high altitude (HA) conditions with daily consumption of placebo (PL) or intervention (FP) products.1
Duration of chamber residence	Intention-to-treat cohort (n = 25)						Completer cohort (n = 12)
	PL+LA	PL+HA	FP+HA	P-condition	P-time	P-interaction	PL+LA	PL+HA	FP+HA	P-condition	P-time	P-interaction
Lapses				0.967	< 0.001	0.023				0.803	0.011	0.134
4 hours⸸	1.50 ± 2.76	0.40 ± 0.60	1.47 ± 1.92				1.11 ± 2.62	0.40 ± 0.52	1.25 ± 1.91
10.5 hours	0.15 ± 0.38	0.43 ± 0.93	0.36 ± 1.08				0.08 ± 0.29a	0.50 ± 1.17a	0.00 ± 0.00a
28 hours	0.38 ± 0.96	0.06 ± 0.25	0.33 ± 0.89				0.25 ± 0.87a	0.00 ± 0.00a	0.00 ± 0.00a
34.5 hours	0.23 ± 0.44	0.11 ± 0.32	0.42 ± 0.67				0.17 ± 0.39a	0.00 ± 0.00a	0.33 ± 0.71a
36 hours post⸸	0.38 ± 0.65	1.00 ± 2.08	0.20 ± 0.56				0.42 ± 0.67	1.17 ± 2.59	0.09 ± 0.30
Correct responses				0.206	0.129	0.616				0.19	0.521	0.699
4 hours	13.10 ± 3.87	13.65 ± 2.70	11.20 ± 2.11				13.67 ± 3.64	12.90 ± 2.96	11.42 ± 2.31
10.5 hours	13.38 ± 2.36	13.14 ± 2.24	13.14 ± 2.48				13.17 ± 2.33	12.25 ± 1.55	13.27 ± 2.49
28 hours	15.08 ± 2.66	13.44 ± 2.39	13.58 ± 4.91				14.83 ± 2.62	12.75 ± 2.22	13.78 ± 5.45
34.5 hours	13.15 ± 2.54	13.89 ± 3.02	13.42 ± 3.32				12.83 ± 2.37	13.45 ± 2.88	13.33 ± 3.54
Washout (36 hours post)	13.69 ± 3.68	12.95 ± 2.86	13.40 ± 2.92				13.25 ± 3.47	12.00 ± 2.86	13.09 ± 3.02
Correct response time (seconds)		*		0.018	< 0.001	0.52				0.056	0.008	0.393
4 hours	5.15 ± 2.03	4.43 ± 1.80	5.51 ± 2.45				4.98 ± 2.07	3.58 ± 2.04	4.78 ± 1.99
10.5 hours	4.02 ± 2.10a	3.77 ± 1.87a	4.70 ± 2.54a				3.81 ± 2.04a	2.95 ± 1.70a	3.86 ± 2.09a
28 hours	4.70 ± 2.27	3.66 ± 2.20	5.34 ± 2.55				4.45 ± 2.19	3.15 ± 2.17	4.50 ± 2.29
34.5 hours	4.16 ± 2.02a,b,c	3.02 ± 1.83a,b,c	4.01 ± 2.27a,b,c				4.18 ± 2.11a.c	2.45 ± 1.72a,c	3.19 ± 1.94a,c
Washout (36 hours post)	4.04 ± 2.09a,c	3.45 ± 2.08a,c	4.36 ± 2.57a.c				3.95 ± 2.15a	3.12 ± 2.06a	3.61 ± 2.35a
1Data are mean ± SD. Analyzed by linear mixed model with baseline scores included as a covariate. Superscript lowercase indicates significant difference post-hoc pairwise comparisons for main effect of time (P < 0.05). ⸸ Significantly (P < 0.05) different during PL+HA than PL+LA and FP+HA (simple main effect of condition). *Significantly different than PL+LA (P < 0.05). a Significantly different …

## Sheet: Supplemental Table 5
Supplemental Table 5. Grammatical reasoning test administered during and 36 hrs following exposure to low (LA) and high altitude (HA) conditions with daily consumption of placebo (PL) or intervention (FP) products.1
Duration of chamber residence	Intention-to-treat cohort (n = 25)						Completer cohort (n = 12)
	PL+LA	PL+HA	FP+HA	P-condition	P-time	P-interaction	PL+LA	PL+HA	FP+HA	P-condition	P-time	P-interaction
Lapses				0.651	0.155	0.921				0.548	0.31	0.393
4 hours	1.80 ± 3.23	2.45 ± 7.08	1.47 ± 1.60				1.67 ± 3.39	1.20 ± 1.81	1.42 ± 1.68
10.5 hours	0.85 ± 1.35	0.76 ± 1.34	2.57 ± 4.11				0.92 ± 1.38	0.83 ± 1.59	1.55 ± 1.44
28 hours	0.92 ± 1.12	2.06 ± 7.99	3.08 ± 8.74				0.92 ± 1.17	0.08 ± 0.29	4.00 ± 9.89
34.5 hours	0.15 ± 0.38	0.21 ± 0.54	0.33 ± 0.49				0.17 ± 0.39	0.36 ± 0.67	0.33 ± 0.50
Washout (36 hours post)	0.50 ± 1.00	0.74 ± 1.66	0.53 ± 1.25				0.55 ± 1.04	0.92 ± 2.07	0.64 ± 1.43
Correct responses				0.771	0.436	0.846				0.683	0.959	0.892
4 hours	16.90 ± 6.26	18.85 ± 6.88	16.67 ± 3.20				16.11 ± 6.09	18.20 ± 4.42	16.50 ± 2.84
10.5 hours	19.62 ± 5.55	19.71 ± 5.94	16.93 ± 5.39				18.58 ± 4.30	17.83 ± 4.80	16.73 ± 5.16
28 hours	17.92 ± 5.77	18.63 ± 8.02	17.62 ± 8.26				17.17 ± 5.31	18.08 ± 5.63	16.90 ± 8.10
34.5 hours	18.31 ± 7.06	19.32 ± 6.04	19.58 ± 6.72				17.33 ± 6.40	17.18 ± 4.02	19.00 ± 6.75
Washout (36 hours post)	18.42 ± 5.58	18.84 ± 7.08	19.27 ± 7.07				17.27 ± 4.13	17.33 ± 5.96	17.36 ± 6.70
Correct response time (seconds)				0.412	< 0.001	0.656				0.475	< 0.001	0.812
4 hours	3.29 ± 1.57	3.16 ± 0.87	3.53 ± 1.41				3.22 ± 1.65	3.15 ± 1.07	3.33 ± 1.51
10.5 hours	2.87 ± 1.44	2.52 ± 1.04	3.61 ± 1.40				2.91 ± 1.50	2.41 ± 1.30	3.49 ± 1.53
28 hours	2.69 ± 1.38a	2.39 ± 1.35a	3.06 ± 1.21a				2.69 ± 1.44	2.20 ± 1.37	3.08 ± 1.21
34.5 hours	2.29 ± 1.43a.b	2.09 ± 1.11a,b	2.51 ± 1.12a,b				2.30 ± 1.50a,b	1.83 ± 1.23a,b	2.33 ± 1.20a,b
Washout (36 hours post)	2.42 ± 1.76a.b	1.93 ± 1.60a,b	2.54 ± 1.29a,b				2.46 ± 1.84a,b	1.98 ± 1.86a,b	2.42 ± 1.44a.b
1Data are mean ± SD. Analyzed by linear mixed model with baseline scores included as a covariate. Superscript lowercase indicates significant difference post-hoc pairwise comparisons for main effect of time (P < 0.05). aSignificantly different than 4-hr; b Significantly different than 10.5-hr.

## Sheet: Supplemental Table 6
Supplemental Table 6. Psychomotor vigilance test (PVT) administered during and 36 hrs following exposure to low (LA) and high altitude (HA) conditions with daily consumption of placebo (PL) or intervention (FP) products.1
Duration of chamber residence	Intention-to-treat cohort (n = 25)						Completer cohort (n = 12)
	PL+LA	PL+HA	FP+HA	P-condition	P-time	P-interaction	PL+LA	PL+HA	FP+HA	P-condition	P-time	P-interaction
False alarms (%)				0.113	0.019	0.124		*	*	0.015	0.008	0.319
4 hours	25.11 ± 16.95	21.25 ± 10.96	23.52 ± 14.65				26.19 ± 27.61	21.58 ± 11.82	24.20 ± 16.37
10.5 hours	26.12 ± 16.34	19.84 ± 11.76	30.70 ± 21.14				27.69 ± 16.01	23.04 ± 12.94	26.93 ± 11.54
28 hours	22.03 ± 13.71	23.91 ± 14.22	20.91 ± 16.35				22.49 ± 14.22	23.10 ± 14.68	17.26 ± 9.38
34.5 hours	22.07 ± 15.21b	20.96 ± 15.98b	14.61 ± 6.40b				22.41 ± 15.84b	22.41 ± 19.66b	15.17 ± 6.76b
Washout (36 hours post)	23.85 ± 18.02a,b	18.18 ± 14.75a,b	17.29 ± 8.27a,b				25.36 ± 18.09a,b	15.48 ± 10.01a,b	18.28 ± 9.27a,b
Lapses (%)				0.656	< 0.001	0.399				0.744	0.007	0.54
4 hours	30.73 ± 21.02	25.33 ± 16.67	30.32 ± 19.97				28.45 ± 20.93	26.28 ± 20.20	29.43 ± 21.31
10.5 hours	17.78 ± 8.78a	21.96 ± 17.57a	21.09 ± 10.75a				18.51 ± 8.74	27.11 ± 20.97	21.30 ± 5.68
28 hours	20.16 ± 13.95a,e	17.94 ± 8.03a,e	13.81 ± 8.32a,e				17.38 ± 10.14a,e	19.33 ± 8.70a,e	13.99 ± 9.31a,e
34.5 hours	19.56 ± 12.83a,e	19.46 ± 21.20a,e	14.37 ± 10.82a,e				17.73 ± 11.49a	24.76 ± 26.83a	15.43 ± 12.28a
Washout (36 hours post)	22.00 ± 16.82	22.60 ± 22.62	32.82 ± 27.18				23.63 ± 16.63	25.12 ± 25.67	34.71 ± 29.40
Hits (%)				0.413	< 0.001	0.525				0.606	0.004	0.472
4 hours	44.16 ± 27.01	53.42 ± 23.89	46.17 ± 27.10				45.37 ± 28.36	52.14 ± 29.17	46.38 ± 29.37
10.5 hours	56.10 ± 22.67a	58.20 ± 23.12a	48.22 ± 20.72a				53.80 ± 22.03	49.86 ± 25.26	51.77 ± 14.59
28 hours	57.81 ± 21.41a	58.15 ± 19.75a	65.28 ± 21.71a				60.13 ± 20.59a,b,e	57.57 ± 21.38a,b,e	68.75 ± 18.39a,b,e
34.5 hours	58.37 ± 26.24a,b	59.57 ± 25.15a,b	71.01 ± 16.70a,b				59.86 ± 26.82a	52.83 ± 29.79a	69.40 ± 18.59a
Washout (36 hours post)	54.15 ± 30.58a	59.22 ± 30.52a	49.89 ± 31.31a				51.01 ± 29.98	59.39 ± 31.40	47.02 ± 33.97
Response time (seconds)				0.195	0.004	0.979				0.475	0.002	0.901
4 hours	0.38 ± 0.02b	0.37 ± 0.03b	0.37 ± 0.03b				0.38 ± 0.03b	0.37 ± 0.03b	0.37 ± 0.03b
10.5 hours	0.38 ± 0.02	0.38 ± 0.03	0.39 ± 0.02				0.38 ± 0.02	0.39 ± 0.03	0.39 ± 0.02
28 hours	0.37 ± 0.03b	0.37 ± 0.02b	0.37 ± 0.02b				0.37 ± 0.03b	0.37 ± 0.03b	0.37 ± 0.03b
34.5 hours	0.37 ± 0.02b	0.37 ± 0.03b	0.37 ± 0.03b				0.38 ± 0.02b	0.37 ± 0.03b	0.37 ± 0.03b
Washout (36 hours post)	0.37 ± 0.03b	0.37 ± 0.03b	0.37 ± 0.04b				0.38 ± 0.03b	0.37 ± 0.03b	0.37 ± 0.05b
1Data are mean ± SD. Analyzed by linear mixed model with baseline scores included as a covariate. Superscript lowercase indicates significant difference post-hoc pairwise comparisons for main effect of time (P < 0.05).*Significantly different than PL+LA (P < 0.05). a Significantly different than 4-hr; b Significantly different than 10.5-hr; e Significantly different than Washout (36 hours post).

## Sheet: Supplemental Table 7
Supplemental Table 7. Evaluation of risks scale (EVAR) administered during and 36 hrs following exposure to low (LA) and high altitude (HA) conditions with daily consumption of placebo (PL) or intervention (FP) products.1
Duration of chamber residence	Intention-to-treat cohort (n = 26)						Completer cohort (n = 13)
	PL+LA	PL+HA	FP+HA	P-condition	P-time	P-interaction	PL+LA	PL+HA	FP+HA	P-condition	P-time	P-interaction
EVAR total score		*		0.033	0.646	0.516		*	*	0.019	0.315	0.414
4 hours	1579.82 ± 307.48	1604.52 ± 313.41	1570.00 ± 426.35				1535.10 ± 283.92	1629.27 ± 338.26	1511.15 ± 454.11
10.5 hours	1669.50 ± 355.08	1489.09 ± 352.05	1586.20 ± 358.67				1629.31 ± 334.80	1458.00 ± 336.78	1522.42 ± 360.26
28 hours	1669.71 ± 363.05	1368.88 ± 341.85	1559.92 ± 398.67				1644.31 ± 364.69	1332.46 ± 298.30	1459.00 ± 392.75
34.5 hours	1635.07 ± 323.73	1500.85 ± 345.61	1617.38 ± 367.36				1606.08 ± 317.46	1435.58 ± 325.13	1548.80 ± 389.40
Washout (36 hours post)	1519.23 ± 329.43	1490.75 ± 326.74	1592.94 ± 338.89				1463.67 ± 273.14	1428.77 ± 287.65	1463.50 ± 270.04
Energy		*	*	< 0.001	0.919	0.982		*	*	< 0.001	0.747	0.973
4 hours	351.09 ± 96.22	325.10 ± 83.08	341.00 ± 102.07				341.10 ± 95.22	325.09 ± 89.51	330.00 ± 105.45
10.5 hours	363.36 ± 86.27	309.91 ± 84.20	340.93 ± 79.85				352.85 ± 79.92	300.38 ± 81.27	328.00 ± 81.53
28 hours	357.36 ± 88.92	293.18 ± 106.27	347.62 ± 73.91				354.08 ± 91.66	288.08 ± 103.46	323.20 ± 65.42
34.5 hours	364.43 ± 68.72	308.35 ± 83.59	356.62 ± 64.90				354.00 ± 58.88	297.50 ± 83.98	340.90 ± 64.86
Washout (36 hours post)	335.46 ± 83.82	309.70 ± 87.92	344.25 ± 82.25				321.75 ± 70.70	293.15 ± 85.35	314.08 ± 64.68
Self-control		*	*	0.013	0.532	0.646		*	*	0.004	0.377	0.506
4 hours	453.73 ± 101.93	442.71 ± 105.78	427.81 ± 143.37				447.50 ± 105.22	444.82 ± 115.41	398.92 ± 143.65
10.5 hours	456.71 ± 108.88	405.27 ± 117.19	433.80 ± 120.28				446.31 ± 105.83	362.54 ± 108.88	405.83 ± 104.07
28 hours	461.43 ± 124.34	375.00 ± 100.27	421.38 ± 133.198				458.46 ± 128.90	357.15 ± 89.88	380.00 ± 116.90
34.5 hours	442.93 ± 118.78	414.85 ± 106.85	438.38 ± 125.17				446.23 ± 122.96	385.33 ± 104.22	404.30 ± 114.67
Washout (36 hours post)	394.54 ± 101.59	400.15 ± 89.54	432.44 ± 113.11				385.75 ± 100.81	382.54 ± 93.50	385.08 ± 80.48
Invincibility		*	*	0.038	0.245	0.7		*	*	0.029	0.228	0.755
4 hours	305.55 ± 98.01	316.76 ± 81.21	300.38 ± 95.83				291.00 ± 89.94	310.18 ± 86.02	288.31 ± 101.07
10.5 hours	344.57 ± 88.62	301.55 ± 84.85	317.53 ± 93.51				332.62 ± 79.62	299.46 ± 68.79	305.17 ± 99.68
28 hours	335.57 ± 93.91	275.41 ± 90.16	309.46 ± 90.29				322.92 ± 84.43	265.77 ± 72.13	289.30 ± 91.37
34.5 hours	335.71 ± 66.92	294.20 ± 90.84	319.77 ± 63.14				323.08 ± 49.28	280.33 ± 88.98	312.30 ± 63.28
Washout (36 hours post)	297.54 ± 85.19	287.10 ± 83.56	302.81 ± 85.04				280.67 ± 62.29	284.31 ± 63.31	268.75 ± 57.18
Danger seeking				0.883	0.355	0.247				0.872	0.104	0.113
4 hours	279.55 ± 116.00	314.81 ± 86.95	283.50 ± 117.08				267.50 ± 114.79	321.18 ± 88.23	264.92 ± 119.83
10.5 hours	313.57 ± 112.00	290.27 ± 109.99	300.67 ± 88.01				306.92 ± 113.67	284.92 ± 112.27	288.67 ± 92.14
28 hours	295.64 ± 116.34	231.12 ± 97.80	291.85 ± 110.02				287.62 ± 116.99	217.78 ± 94.74	268.10 ± 111.24
34.5 hours	280.00 ± 95.33	281.10 ± 110.55	303.15 ± 106.08				270.77 ± 92.48	268.83 ± 94.11	284.2 ± 114.11
Washout (36 hours post)	293.69 ± 119.73	271.95 ± 103.48	290.19 ± 112.94				276.50 ± 106.99	250.46 ± 87.19	246.75 ± 82.78
Impulsiveness				0.41	0.411	0.863				0.288	0.434	0.674
4 hours	189.1 ± 99.54	205.14 ± 67.80	217.31 ± 96.86				188.00 ± 104.71	228.00 ± 81.34	229.00 ± 102.70
10.5 hours	191.29 ± 92.32	191.09 ± 78.27	193.27 ± 85.21				190.62 ± 96.05	210.69 ± 86.69	194.75 ± 86.67
28 hours	219.71 ± 70.45	194.18 ± 71.02	189.62 ± 86.86				221.23 ± 73.09	203.69 ± 68.99	198.40 ± 96.21
34.5 hours	212.00 ± 87.87	202.35 ± 84.23	199.46 ± 92.71				212.00 ± 91.45	203.58 ± 102.89	207.10 ± 101.14
Washout (36 hours post)	198.00 ± 77.37	221.85 ± 94.47	223.25 ± 98.01				199.00 ± 80.72	218.31 ± 103.78	248.83 ± 97.89
1Data are mean ± SD. Analyzed by linear mixed model with baseline scores included as a covariate. *Significantly different from PL+LA (P < 0.05).

## Sheet: Supplemental Table 8
Supplemental Table 8. Scanning visual vigilance test administered during and 36 hrs following exposure to low (LA) and high altitude (HA) conditions with daily consumption of placebo (PL) or intervention (FP) products.1
Duration of chamber residence	Intention-to-treat cohort (n = 25)						Completer cohort (n = 12)
	PL+LA	PL+HA	FP+HA	P-condition	P-time	P-interaction	PL+LA	PL+HA	FP+HA	P-condition	P-time	P-interaction
False alarms				0.953	0.349	0.487				0.886	0.348	0.76
4 hours	31.50 ± 41.39	34.95 ± 78.11	21.27 ± 33.46				34.56 ± 42.68	20.30 ± 23.01	24.42 ± 36.86
10.5 hours	22.54 ± 36.41	43.24 ± 105.24	42.71 ± 55.64				23.42 ± 37.89	27.25 ± 24.96	45.73 ± 59.17
28 hours	18.23 ± 17.97	12.94 ± 14.87	12.17 ± 16.90				19.08 ± 18.50	12.25 ± 14.69	13.00 ± 18.42
34.5 hours	19.62 ± 30.44	80.84 ± 265.22	18.00 ± 24.74				20.58 ± 31.59	31.27 ± 67.23	17.56 ± 25.53
Washout (36 hours post)	25.15 ± 35.72	33.47 ± 69.07	15.53 ± 22.51				27.17 ± 36.53	24.33 ± 31.25	17.45 ± 24.87
Lapses				0.48	< 0.001	0.723				0.534	< 0.001	0.115
4 hours	14.20 ± 8.27	17.95 ± 7.86	17.40 ± 8.25				13.67 ± 8.59	21.80 ± 8.78	18.42 ± 8.39
10.5 hours	15.69 ± 8.67	16.95 ± 7.12	15.29 ± 8.05				16.00 ± 8.99	18.67 ± 6.47	15.45 ± 7.90
28 hours	14.23 ± 9.09a,e	15.38 ± 7.54a,e	12.17 ± 8.84a,e				14.00 ± 9.46a,e	17.08 ± 7.89a,e	12.22 ± 9.40a,e
34.5 hours	13.38 ± 5.88a.b.e	11.00 ± 6.77a,b,e	10.33 ± 7.63a.b.e				12.92 ± 5.89a,b,e	13.27 ± 7.21a,b,e	11.22 ± 8.61a,b,e
Washout (36 hours post)	18.00 ± 9.35	16.68 ± 0.17	17.00 ± 7.29				19.50 ± 7.96	15.58 ± 9.47	18.55 ± 6.11
Correct responses				0.473	< 0.001	0.679				0.469	< 0.001	0.086
4 hours	15.80 ± 8.27	12.05 ± 7.86	12.60 ± 8.25				16.33 ± 8.59	8.20 ± 8.78	11.58 ± 8.39
10.5 hours	14.31 ± 8.67	13.05 ± 7.12	14.71 ± 8.05				14.00 ± 8.99	11.33 ± 6.47	14.55 ± 7.90
28 hours	15.77 ± 9.09e	14.00 ± 7.39e	17.83 ± 8.84e				16.00 ± 9.46e	12.08 ± 7.48e	17.78 ± 9.404e
34.5 hours	16.62 ± 5.88a.b.e	19.00 ± 6.77a,b,e	19.67 ± 7.63a,b,e				17.08 ± 5.89a,b,e	16.73 ± 7.21a,b,e	18.78 ± 8.61a,b,e
Washout (36 hours post)	12.00 ± 9.35	13.32 ± 9.17	13.00 ± 7.29				10.50 ± 7.96	14.42 ± 9.47	11.45 ± 6.11
Correct response time (seconds)				0.107	0.066	0.337				0.243	0.045	0.764
4 hours	1.25 ± 0.25	1.27 ± 0.25	1.24 ± 0.24				1.25 ± 0.26b	1.39 ± 0.22 b	1.24 ± 0.25b
10.5 hours	1.10 ± 0.29	1.21 ± 0.23	1.15 ± 0.27				1.09 ± 0.31	1.25 ± 0.16	1.13 ± 0.26
28 hours	1.29 ± 0.25	1.30 ± 0.25	1.26 ± 0.14				1.28 ± 0.26b	1.35 ± 0.26b	1.25 ± 0.09b
34.5 hours	1.25 ± 0.12	1.18 ± 0.23	1.20 ± 0.15				1.24 ± 0.13	1.25 ± 0.18	1.17 ± 0.14
Washout (36 hours post)	1.24 ± 0.25	1.12 ± 0.28	1.28 ± 0.25				1.29 ± 0.21b	1.24 ± 0.18b	1.27 ± 0.26b
1Data are mean ± SD. Analyzed by linear mixed model with baseline scores included as a covariate. Superscript lowercase indicates significant difference post-hoc pairwise comparisons for main effect of time (P < 0.05). aSignificantly different than 4-hr; b Significantly different than 10.5-hr); e Significantly different than Washout (36 hours post).
